# Supplementary material for: Non-Helicobacter pylori Helicobacters, a Treatable Provocateur of Parkinson’s Disease: Hypothesis, Evidence and Species Specificity
Source: Int J Mol Sci. 2024 Dec 6;25(23):13123. doi: 10.3390/ijms252313123 (PMC11642523; doi:10.3390/ijms252313123)
Supplement: Supplementary file 1 [file ijms-25-13123-s001.zip]

Archive with 1 entries (1 files):
- ijms-3318661-supplementary.pdf
